# Supplementary material for: Adaptation of a Bacterial Bioluminescent Assay to Monitor Bioeffects of Gold Nanoparticles
Source: Bioengineering (Basel). 2022 Feb 3;9(2):61. doi: 10.3390/bioengineering9020061 (PMC8868574; doi:10.3390/bioengineering9020061)
Supplement: Supplementary file 1 [file bioengineering-09-00061-s001.zip]

Archive with 1 entries (1 files):
- bioengineering-1564113-SI.pdf
